# Supplementary material for: Adjuvant Hormonotherapy and Cardiovascular Risk in Post-Menopausal Women with Breast Cancer: A Large Population-Based Cohort Study
Source: Cancers (Basel). 2021 May 8;13(9):2254. doi: 10.3390/cancers13092254 (PMC8125834; doi:10.3390/cancers13092254)
Supplement: Supplementary file 1 [file cancers-13-02254-s001.zip]

Archive with 1 entries (1 files):
- cancers-1193531-supplementary.pdf
